# Supplementary material for: Endophytes and Epiphytes From the Grapevine Leaf Microbiome as Potential Biocontrol Agents Against Phytopathogens
Source: Front Microbiol. 2019 Nov 29;10:2726. doi: 10.3389/fmicb.2019.02726 (PMC6895011; doi:10.3389/fmicb.2019.02726)
Supplement: Supplementary file 1 [file Table_1.xlsx]

## Sheet: Blast hits 78 isolates
Table S1	Blast (www://blast.ncbi.nlm.nih.gov) results on the 16S sequences from the 78 non-redundant strains isolated as epiphytes (P) or endophytes (D) from different cultivars : Chasselas (CH); Pinot noir (PI); Solaris (SO).
		Description	Max score	Total score	Query cover	E value	Ident	Accession
Endophytic	SOD1	Erwinia amylovora strain E2 - 1 16S ribosomal RNA gene, partial sequenc	1860	1860	1	0	0.98	KY938085.1
	SOD2	Bacillus halotolerans strain F41-3 chromosome, complete genome	1873	1873	1	0	0.99	CP041357.1
	SOD5	Bacillus licheniformis strain TCCC 11148 chromosome, complete genome	1458	1458	1	0	0.99	CP033218.1
	SOD6	Bacillus cereus strain ATCC 14579 16S ribosomal RNA (rrnA), partial sequence	2028	2028	1	0	0.99	NR_074540.1
	SOD7	Bacillus psychrosaccharolyticus strain NBRC 101233 16S ribosomal RNA gene, partial sequence	1363	1363	1	0	0.97	NR_113992.1
	SOD8	Staphylococcus epidermidis strain P32_BA1H 16S ribosomal RNA gene, partial sequence	1943	1943	1	0	0.99	MK883070.1
	SOD10	Staphylococcus epidermidis strain PCM 2532 16S ribosomal RNA gene, partial sequence	2119	2119	1	0	1	MF678933.1
	SOD13	Paenibacillus xylanexedens strain B22a 16S ribosomal RNA gene, partial sequence	1991	1991	1	0	0.99	NR_044524.1
	SOD14	Bacillus thuringiensis partial 16S rRNA gene, isolate BD17-E12	2183	2183	1	0	0.99	HF584771.1
	SOD20	Bacillus stratosphericus strain SCSB-11 16S ribosomal RNA gene, partial sequence	2183	2183	0.99	0	0.99	MK995630.1
	SOD22	Staphylococcus pasteuri strain ATCC 51129 16S ribosomal RNA gene, partial sequence	1738	1738	0.99	0	0.95	NR_114435.1
	SOD28	Staphylococcus warneri strain AW 25 16S ribosomal RNA gene, partial sequence	2034	2034	1	0	0.99	NR_025922.1
	SOD31	Bacillus zhangzhouensis strain MCCC 1A08372 16S ribosomal RNA, partial sequence	2041	2041	1	0	0.99	NR_148786.1
	CHD1	Bacillus cereus strain MS-bac-4 16S ribosomal RNA gene, partial sequence	1524	1524	1	0	0.99	MN153453.1
	CHD2	Bacillus cereus strain ATCC 14579 16S ribosomal RNA (rrnA), partial sequence	2056	2056	1	0	0.99	NR_074540.1
	CHD3	Staphylococcus warneri strain AW 25 16S ribosomal RNA gene, partial sequence	2061	2061	0.99	0	0.99	NR_025922.1
	CHD4	Bacillus subtilis strain JCM 1465 16S ribosomal RNA gene, partial sequence	2019	2019	1	0	1	NR_113265.1
	CHD6	Micrococcus aloeverae strain AE-6 16S ribosomal RNA, partial sequence	1879	1879	0.99	0	0.99	NR_134088.1
	CHD10	Staphylococcus epidermidis strain NBRC 100911 16S ribosomal RNA gene, partial sequence	1692	1692	1	0	0.99	NR_113957.1
	CHD13	Staphylococcus pasteuri strain ATCC 51129 16S ribosomal RNA gene, partial sequence	1927	1927	0.99	0	0.98	NR_114435.1
	CHD40	Sphingomonas paucimobilis strain DSM 30198 16S ribosomal RNA gene, partial sequence	1921	1921	1	0	0.99	NR_104893.1
	PID1	Paenibacillus amylolyticus strain NRRL NRS-290 16S ribosomal RNA gene, partial sequence	1917	1917	0.99	0	0.99	NR_025882.1
	PID2	Bacillus simplex strain LMG 11160 16S ribosomal RNA gene, partial sequence	1977	1977	1	0	0.99	NR_114919.1
	PID5	Bacillus altitudinis strain J54 16S ribosomal RNA gene, partial sequence	2161	2161	1	0	1	MN148770.1
	PID6	Bacillus cereus strain ATCC 14579 16S ribosomal RNA (rrnA), partial sequence	2017	2017	1	0	0.99	NR_074540.1
	PID7	Staphylococcus epidermidis strain NBRC 100911 16S ribosomal RNA gene, partial sequence	2056	2056	1	0	1	NR_113957.1
	PID8	Micrococcus luteus strain BMC3N3_2 16S ribosomal RNA (16s ribosomal) gene, partial sequence	1688	1688	1	0	0.99	MG996887.1
	PID10	Micrococcus aloeverae strain 53656 16S ribosomal RNA gene, partial sequence	1635	1635	0.99	0	0.99	KX418588.1
	PID13	Bacillus endophyticus strain 2DT 16S ribosomal RNA gene, partial sequence	2058	2058	1	0	1	NR_025122.1
	PID17	Staphylococcus warneri strain AW 25 16S ribosomal RNA gene, partial sequence	1893	1893	0.99	0	0.98	NR_025922.1
	PID20	Staphylococcus pasteuri strain ATCC 51129 16S ribosomal RNA gene, partial sequence	2019	2019	1	0	0.99	NR_114435.1
	PID27	Staphylococcus pasteuri strain ATCC 51129 16S ribosomal RNA gene, partial sequence	2047	2047	1	0	0.99	NR_114435.1
	PID32	Staphylococcus saprophyticus subsp. saprophyticus strain ATCC 15305 16S ribosomal RNA, complete sequence	2025	2025	1	0	0.99	NR_074999.2
Epiphytic	PIP2	Sphingomonas zeae strain E109CS6 16S ribosomal RNA gene, partial sequence	1742	1742	1	0	0.99	MK475024.1
	PIP3	Variovorax paradoxus strain NBRC 15149 16S ribosomal RNA gene, partial sequence	1626	1626	1	0	0.99	NR_113736.1
	PIP4	Cupriavidus metallidurans strain CH34 16S ribosomal RNA, partial sequence	1790	1790	1	0	0.99	NR_074704.1
	PIP6	Herbaspirillum huttiense strain NBRC 102521 16S ribosomal RNA gene, partial sequence	2010	2010	1	0	0.99	NR_114139.1
	PIP7	Microbacterium hominis strain DSM 12509 16S ribosomal RNA gene, partial sequence	1964	1964	1	0	0.99	NR_042480.1
	PIP10	Pantoea agglomerans strain LMG 2764 16S ribosomal RNA gene, partial sequence	2206	2206	1	0	0.99	FJ756346.1
	PIP12	Staphylococcus pasteuri strain ATCC 51129 16S ribosomal RNA gene, partial sequence	1768	1768	0.99	0	0.97	NR_114435.1
	PIP16	Staphylococcus warneri strain AW 25 16S ribosomal RNA gene, partial sequence	2021	2021	1	0	0.99	NR_025922.1
	PIP17	Staphylococcus arlettae strain ATCC 43957 16S ribosomal RNA gene, partial sequence	2025	2025	0.99	0	0.99	NR_024664.1
	PIP21	Sporosarcina aquimarina strain SW28 16S ribosomal RNA gene, partial sequence	1925	1925	0.99	0	0.98	NR_025049.1
	PIP23	Staphylococcus pasteuri strain ATCC 51129 16S ribosomal RNA gene, partial sequence	2028	2028	0.99	0	1	NR_114435.1
	PIP25	Staphylococcus epidermidis strain NBRC 100911 16S ribosomal RNA gene, partial sequence	2017	2017	1	0	0.99	NR_113957.1
	PIP26	Plantibacter flavus strain P 297/02 16S ribosomal RNA gene, partial sequence	1851	1851	1	0	0.99	NR_025462.1
	PIP27	Rhodopseudomonas boonkerdii strain NBRC 106595 16S ribosomal RNA gene, partial sequence	1881	1881	1	0	0.99	NR_114302.1
	PIP29	Staphylococcus warneri strain PaKu12 16S ribosomal RNA gene, partial sequence	1827	1827	1	0	0.99	MK841411.1
	PIP36	Bacillus cereus strain ATCC 14579 16S ribosomal RNA (rrnA), partial sequence	2013	2013	0.99	0	0.99	NR_074540.1
	PIP45	Methylobacterium goesingense strain iEII3 16S ribosomal RNA gene, partial sequence	1895	1895	1	0	0.99	NR_115219.1
	PIP46	Methylobacterium gossipiicola strain Gh-105 16S ribosomal RNA gene, partial sequence	1810	1810	1	0	0.99	NR_108243.1
	PIP50	Staphylococcus hominis strain DM 122 16S ribosomal RNA, partial sequence	1557	1557	0.99	0	0.99	NR_036956.1
	SOP3	Rhodopseudomonas boonkerdii strain NBRC 106595 16S ribosomal RNA gene, partial sequence	1895	1895	1	0	0.99	NR_114302.1
	SOP5	Microbacterium hominis strain DSM 12509 16S ribosomal RNA gene, partial sequence	1312	1312	0.99	0	0.98	NR_042480.1
	SOP8	Cupriavidus metallidurans strain CH34 16S ribosomal RNA, partial sequence	1700	1700	0.99	0	0.95	NR_074704.1
	SOP16	Bacillus butanolivorans strain PHB-7a chromosome, complete genome	2158	2158	1	0.0	1	CP030926.1
	SOP19	Staphylococcus warneri strain AW 25 16S ribosomal RNA gene, partial sequence	1978	1978	1	0	0.99	NR_025922.1
	SOP47	Variovorax paradoxus strain NBRC 15149 16S ribosomal RNA gene, partial sequence	1700	1700	0.99	0	0.99	NR_113736.1
	SOP48	Staphylococcus xylosus strain JCM 2418 16S ribosomal RNA gene, partial sequence	1816	1816	0.99	0	0.98	NR_113350.1
	SOP49	Staphylococcus epidermidis strain NBRC 100911 16S ribosomal RNA gene, partial sequence	1219	1219	0.99	0	0.99	NR_113957.1
	SOP51	Bacillus pumilus strain AZ-1 16S ribosomal RNA gene, partial sequence	1760	1760	1	0	0.99	KT273321.1
	SOP52	Bacillus circulans strain NBRC 13626 16S ribosomal RNA gene, partial sequence	1905	1905	1	0	0.98	NR_112632.1
	CHP2	Cupriavidus metallidurans strain CH34 16S ribosomal RNA, partial sequence	1960	1960	0.99	0	0.99	NR_074704.1
	CHP6	Rhodopseudomonas boonkerdii strain NBRC 106595 16S ribosomal RNA gene, partial sequence	1888	1888	1	0	0.99	NR_114302.1
	CHP14	Bacillus subtilis strain JCM 1465 16S ribosomal RNA gene, partial sequence	2052	2052	1	0	1	NR_113265.1
	CHP15	Micrococcus yunnanensis partial 16S rRNA gene, isolate T-C12-04	1360	1360	1	0	0.99	LT935682.1
	CHP16	Micrococcus yunnanensis partial 16S rRNA gene, isolate M1	1899	1899	0.99	0	0.99	LT838170.1
	CHP19	Methylobacterium pseudosasicola strain BL36 16S ribosomal RNA, partial sequence	1873	1934	1	0	0.99	NR_108237.1
	CHP20	Bacillus cereus strain ATCC 14579 16S ribosomal RNA (rrnA), partial sequence	1984	1984	1	0	0.99	NR_074540.1
	CHP26	Bacillus drentensis strain NBRC 102427 16S ribosomal RNA gene, partial sequence	1834	1834	0.97	0	0.99	NR_114085.1
	CHP28	Methylobacterium goesingense strain iEII3 16S ribosomal RNA gene, partial sequence	1173	1173	1	0	0.99	NR_115219.1
	CHP29	Microbacterium proteolyticum 16S ribosomal RNA, partial sequence	1201	1201	0.99	0	0.97	NR_135869.1
	CHP30	Staphylococcus arlettae strain ATCC 43957 16S ribosomal RNA gene, partial sequence	1954	1954	0.99	0	0.99	NR_024664.1
	CHP32	Staphylococcus saprophyticus strain MJS-AB-A11 16S ribosomal RNA gene, partial sequence	1862	1862	1	0	0.99	MG694483.1
	CHP33	Frigoribacterium sp. PDD-69b-5 16S ribosomal RNA gene, complete sequence	1458	1458	0.97	0	0.9938	KR922277.1
	CHP34	Staphylococcus hominis subsp. novobiosepticus strain GTC 1228 16S ribosomal RNA gene, partial sequence	1611	1611	0.99	0	0.96	NR_041323.1
	CHP35	Bacillus aryabhattai strain PF67X 16S ribosomal RNA gene, partial sequence	1748	1748	1	0	0.99	MK574995.1
	CHP37	Sphingomonas echinoides strain NBRC 15742 16S ribosomal RNA gene, partial sequence	1622	1622	0.99	0	0.99	NR_113806.1
