# Supplementary material for: Endophytes and Epiphytes From the Grapevine Leaf Microbiome as Potential Biocontrol Agents Against Phytopathogens
Source: Front Microbiol. 2019 Nov 29;10:2726. doi: 10.3389/fmicb.2019.02726 (PMC6895011; doi:10.3389/fmicb.2019.02726)
Supplement: Supplementary file 2 [file Table_2.xlsx]

## Sheet: Sheet1
Table S2 Growth inhibition percentages of P. infestans and of B. cinerea by grapevine phyllosphere isolates.
				Full plate								Bi-plate
				Botrytis cinerea				Phytophthora infestans				Phytophthora infestans
		Strain		inhibition %	SD	significance		inhibition %	SD	significance		inhibition %	SD	significance
Epiphytic	Chasselas	Cupriavidus metallidurans	CHP2	14.1774	2.80342	*		0.859207	2.49944			4.92518	4.02
		Rhodopseudomonas boonkerdii	CHP6	13.1291	1.92787	***		0.358298	3.45584			0.306783	2.46
		Bacillus subtilis	CHP14	73.2145	1.63955	***		95.9807	1.01035	***		28.5605	8.04	**
		Micrococcus yunnanensis	CHP15	1.84395	1.26899			19.1758	3.12374	**		0.0885578	1.97
		Micrococcus yunnanensis	CHP16	nd	nd			-4.2	1.898	*		-0.61	2.47
		Methylobacterium pseudosasicola	CHP19	-2.16993	0.704736	*		23.9541	3.41938	***		2.59322	0.66	*
		Bacillus cereus	CHP20	15.9437	1.77038	**		17.603	2.16767	**		36.5292	0.39	**
		Bacillus drentensis	CHP26	-0.0408383	2.83045			24.8467	2.96293	***		4.67871	0.7	***
		Microbacterium proteolyticum	CHP29	4.91136	1.68398	*		11.2002	3.36269	**		2.81653	0.7	**
		Staphylococcus arlettae	CHP30	10.84	0.234792	***		3.1147	2.49752			3.45292	11.99
		Staphylococcus saprophyticus	CHP32	7.26138	6.19415			1.95291	2.78578			3.52329	1.76	*
		Frigoribacterium sp.	CHP33	-1.9619	1.1981	*		-52.8528	10.0053	*		27.8093	7.22	*
		Staphylococcus hominis	CHP34	2.4006	1.89543			0.163773	4.38234			-12.1333	4.13	*
		Bacillus aryabhattai	CHP35	21.8713	4.46424	*		43.5816	4.79814			3.59784	1.71	*
		Sphingomonas echinoides	CHP37	-1.31264	2.50122			5.00597	3.94767			4.6533	2.3	*
	Pinot Noir	Sphingomonas zeae	PIP2	-1.19181	3.92487			31.5551	7.31847	*		2.21769	1.07
		Variovorax paradoxus	PIP3	57.3508	1.08488	***		73.617	1.80774	***		2.29474	1.34	*
		Cupriavidus metallidurans	PIP4	8.97307	2.23504	**		7.18863	1.49461	*		-19.0917	0.779793	**
		Herbaspirillum huttiense	PIP6	4.19011	3.20797			38.1546	6.13662	**		1.45741	1.9244
		Microbacterium hominis	PIP7	8.97928	2.44316	**		0.100936	1.90677			2.32054	11.0005
		Pantoea agglomerans	PIP10	4.22317	6.26764			85.6996	1.35182	***		10.1541	2.16334	**
		Staphylococcus pasteuri	PIP12	2.63697	2.05419			-2.52349	2.39549			-20.412	2.39736
		Staphylococcus warneri	PIP16	-3.89463	2.58495			-2.01187	4.70737			-17.1091	6.76514
		Staphylococcus arlettae	PIP17	0.842779	3.32292			26.4668	2.39665	***		6.8916	6.01148
		Sporosarcina aquimarina	PIP21	nd	nd			3.19247	2.30381			12.3591	7.70998	*
		Staphylococcus pasteuri	PIP23	-4.89224	1.96039	*		1.14003	2.33989			11.6957	4.92274	*
		Staphylococcus epidermidis	PIP25	2.36911	7.56794			-2.6364	2.1564			-3.63386	3.34152
		Plantibacter flavus	PIP26	0.0707071	2.0585			-5.98891	3.56279	*		1.82706	1.69343
		Rhodopseudomonas boonkerdii	PIP27	2.53267	1.28787	*		6.03217	1.80223	*		9.95987	5.87414	*
		Staphylococcus warneri	PIP29	-3.95347	6.53207			0.0585534	2.58581			7.79119	2.51294	*
		Bacillus cereus	PIP36	20.5665	1.50592	***		59.1221	4.46265	***		15.2829	8.06348	*
		Staphylococcus hominis	PIP50	-6.31998	1.23436	**		-5.91113	3.65981	*		4.49751	2.29293	*
	Solaris	Rhodopseudomonas boonkerdii	SOP3	0.318572	2.34178			17.9728	45.0213			-2.55557	1.80021
		Microbacterium hominis	SOP5	5.83482	15.2221			16.157	3.59084	*		10.259	6.72415
		Cupriavidus metallidurans	SOP8	5.44907	1.37844	**		11.7987	3.85176	**		9.46447	4.4145	*
		Bacillus butanolivorans	SOP16	11.5173	6.28586	*		20.208	1.3734	**		2.81738	1.22872	*
		Staphylococcus warneri	SOP19	5.07205	3.62735			-2.11898	0.473596	**		10.9315	4.09079	*
		Variovorax paradoxus	SOP47	17.0211	2.37112	**		19.4976	1.74072	***		18.4119	5.72854	**
		Staphylococcus xylosus	SOP48	3.22605	1.90605			49.8918	11.21			2.44287	1.7
		Staphylococcus epidermidis	SOP49	-3.3834	2.33184			-19.2143	1.28512	***		11.0758	2.45245	**
		Bacillus pumilus	SOP51	73.4792	3.42774	***		92.1262	1.43557	***		5.88562	4.29401
		Bacillus circulans	SOP52	nd	nd							-0.836088	2.2893
Endophytic	Chasselas	Bacillus cereus	CHD1	4.45209	5.52969			92.5611	4.12808	***		10.9792	3.81036	*
		Bacillus cereus	CHD2	18.9957	1.59857	**		41.5983	18.7837	*		16.6334	7.96431	*
		Staphylococcus warneri	CHD3	14.006	1.30661	**		-5.51443	3.07762	*		1.49234	0.520465	*
		Bacillus subtilis	CHD4	73.9523	3.94458	***		88.6848	0.860666	***		3.16559	3.73107
		Micrococcus aloeverae	CHD6	19.3793	2.66297	***		33.4284	11.6198	*		-3.20144	1.23098	*
		Staphylococcus epidermidis	CHD10	1.4	7.8			2.2	3.015			1.43679	2.31325
		Staphylococcus pasteuri	CHD13	nd	nd			nd	nd			1.04225	1.65979
	Pinot Noir	Paenibacillus amylolyticus	PID1	2.28413	2.6785			3.25496	1.84			2.72542	2.39576
		Bacillus simplex	PID2	-4.7581	1.07217	**		-12.5981	2.50085	**		2.16462	1.6414
		Bacillus altitudinis	PID5	68.3039	9.50025	**		86.1532	2.23799	***		0.711935	2.54
		Bacillus cereus	PID6	-12.4754	5.59244			75.9284	1.04695	***		19.0382	18.3077
		Staphylococcus epidermidis	PID7	0.926791	1.96283			-14.4827	4.93884	**		7.31094	3.37484
		Micrococcus luteus	PID8	4.10304	4.42353			19.848	4.73614			1.06358	1.74402
		Micrococcus aloeverae	PID10	5.03185	2.02879	*		12.5677	4.77668	*		-8.9132	3.23	*
		Bacillus endophyticus	PID13	14.318	3.02877	**		63.0291	6.84968	**		16.7559	4.52	*
		Staphylococcus warneri	PID17	6.15899	2.90016			0.0710604	4.98			-18.2408	2.47303
		Staphylococcus pasteuri	PID20	nd	nd			-8.2737	0.259432	***		1.51789	1.88033
		Staphylococcus pasteuri	PID27	nd	nd			-4.60077	1.97828			-8.81047	2.59204	**
		Staphylococcus saprophyticus	PID32	6.85962	1.601	**		6.8315	3.87083	*		12.8134	1.48415	***
	Solaris	Erwinia amylovora	SOD1	7.9162	1.02852	***		44.6459	4.50512	**		3.35267	7.34
		Bacillus halotolerans	SOD2	20.3947	1.74978	***		5.60406	0.912792	**		7.98114	7.59
		Bacillus licheniformis	SOD5	63.2483	5.71297	***		89.3328	1.78635	***		0.96568	2.68
		Bacillus cereus	SOD6	12.896	3.96845	**		77.2219	5.80172	***		2.9441	1.19	*
		Bacillus psychrosaccharolyticus	SOD7	nd	nd			3.30943	1.33183	*		-2.27523	6.74
		Staphylococcus epidermidis	SOD8	5.60364	2.68702			19.3661	2.17	***		6.11111	4.32
		Staphylococcus epidermidis	SOD10	3.889	1.53826	*		11.4578	3.38104	*		-7.81174	3.69
		Paenibacillus xylanexedens	SOD13	-8.10787	4.37265	*		-0.116696	9.16674			1.99193	7.42
		Bacillus thuringiensis	SOD14	16.6703	1.23222	***		76.3948	2.38193	***		1.58764	3.44
		Bacillus stratosphericus	SOD20	61.1299	4.79698	***		86.8551	7.27098	**		14.3646	3.37	*
		Staphylococcus pasteuri	SOD22	nd	nd			nd	nd			3.93949	3.18
		Staphylococcus warneri	SOD28	nd	nd			-7.07986	5.7			-19.19	4.05	**
		Bacillus zhangzhouensis	SOD31	15.7559	2.3696	***		75.2837	5.37658	***		3.33559	7.94
